# Supplementary material for: Learners with Low Working Memory Capacity Benefit More from the Presence of an Instructor’s Face in Video Lectures
Source: J Intell. 2022 Dec 27;11(1):5. doi: 10.3390/jintelligence11010005 (PMC9861543; doi:10.3390/jintelligence11010005)
Supplement: Supplementary file 1 [file jintelligence-11-00005-s001.zip]

Archive with 1 entries (1 files):
- jintelligence-1991371-supplementary.pdf
